# Supplementary material for: Therapeutic Effect and Optimal Electrode Placement of Transcutaneous Neuromuscular Electrical Stimulation in Patients with Post-Stroke Dysphagia: A Systematic Review and Meta-Analysis of Randomized Controlled Trials
Source: Life (Basel). 2022 Jun 10;12(6):875. doi: 10.3390/life12060875 (PMC9225155; doi:10.3390/life12060875)
Supplement: Supplementary file 1 [file life-12-00875-s001.zip]

Archive with 1 entries (1 files):
- life-1738161-supplementary.pdf
